# Supplementary material for: Genistein Protects Against Lead-Induced Cognitive Impairment Through a Glutathione-Dependent Redox–Mitochondrial Apoptosis Axis
Source: Molecules. 2026 Jun 26;31(13):2251. doi: 10.3390/molecules31132251 (PMC13363325; doi:10.3390/molecules31132251)
Supplement: Supplementary file 1 [file molecules-31-02251-s001.zip]

Archive with 1 entries (1 files):
- molecules-4380941-supplementary.pdf
